# Supplementary material for: Amphibians with infectious disease increase their reproductive effort: evidence for the terminal investment hypothesis
Source: Open Biol. 2016 Jun 29;6(6):150251. doi: 10.1098/rsob.150251 (PMC4929933; doi:10.1098/rsob.150251)
Supplement: Data [file rsob150251supp1.xlsx]

## Sheet: Lva Egg Data
Data Table 1.-- Litoria v. alpina females egg data, including cell counts from within the left ovary, mass of ovaries and oviducts, and infection load (ZE or zoospore equivalents at date of death)
ID	Date of Death	Disease Status (0 = Bd-, 1 = Bd+, 2 = Bd inoculated but cleared)	Number of Fully developed ova in ovary	Number of cells within Ovary that are not developed ova	Mass at death (g)	Right Oviduct Mass (g)	Right Ovary Mass (g)	Infection Load at date of death (ZE)
1	2015-05-28	0	77	334	4.68	0.0978	0.1789	0
2	2015-05-28	0	169	157	3.98	0.0482	0.0863	0
3	2015-05-28	0	195	426	4.69	0.0511	0.0963	0
4	2015-05-28	0	181	388	6.48	0.0485	0.126	0
5	2015-05-28	0	291	339	4.98	0.0631	0.0573	0
6	2015-05-28	0	287	162	5.16	0.0462	0.046	0
7	2015-05-28	0	291	185	4.52	0.0898	0.0955	0
10	2015-05-28	2	228	184	4.24	0.0545	0.0522	0
11	2015-05-28	2	0	378	6.81	0.0545	0.117	0
12	2015-05-29	2	157	345	3.1	0.0145	0.0177	0
14	2015-05-29	1	293	251	3.32	0.0537	0.08	65391.3
15	2015-04-25	2	174	285	6.13	0.184	0.4035	0
16	2015-05-29	1	381	341	4.06	0.0506	0.0137	22518.8
20	2015-04-25	2	241	172	6.48	0.1446	0.3902	0
24	2015-05-29	1	234	872	3.08	0.316	0.22	2490
25	2015-05-29	2	214	272	3.98	0.2248	0.2864	0
26	2015-04-27	1	359	434	3.79	0.1262	0.127	455744

## Sheet: Lva Testis Data
Data Table 2.-- Litoria V. alpina male testis data, including date of death, infection load (ZE) at death, spermatogenesis cycts present per field of view, and tubule characteristics
ID	Disease Status (0 = Bd-, 1 = Bd+, 2 = Bd inoculated but cleared)	Date of Death	ZE at date of death	Histosection replicate	Number of Spermatogonia cycts (200x magnification)	Number of Primary Spermatocyte Cycsts (200x magnification)	Number of Secondary spermatocyte Cycsts (200x magnification)	Number of Spermatid Cycsts (200x magnification)	Number of Sperm bundles (200x magnification)	Maxiumum tubule area (mm^2) (200x magnification)	Maximum Germinal Epithelium (mm) (200x magnification)	Number of tubles (50x Mangification)	Area of histosection (mm^2) (50x magnification)
28	2	2014-06-24	0	1	84	72	38	25	171	0.0229358	0.154	99	1.60133
28	2			2	51	72	24	9	218	0.0531176	0.116	91	1.23255
28	2			3	80	69	38	31	252	0.0445019	0.124	115	2.32073
28	2			4	115	87	32	25	211	0.0377243	0.146	123	1.88106
21	1	2014-05-30	1102.36	1	29	12	35	18	144	0.0312432	0.05	62	0.967654
21	1			2	20	20	33	42	132	0.0428594	0.083	67	0.936167
21	1			3	25	37	16	25	94	0.0205936	0.066	61	0.634511
21	1			4	17	41	46	8	200	0.0278337	0.076	35	0.432064
19	1	2014-06-09	124861	1	15	40	36	54	400	0.0706041	0.091	82	1.80171
19	1			2	9	40	31	14	400	0.0549973	0.111	77	1.89744
19	1			3	15	27	42	7	400	0.0841711	0.138	55	1.42212
19	1			4	21	45	46	24	150	0.0702068	0.114	49	1.03825
18	1	2014-05-30	43003.5	1	24	50	26	10	400	0.0290077	0.072	95	1.39056
18	1			2	24	52	6	12	400	0.0275076	0.067	90	1.26008
18	1			3	32	49	8	8	400	0.0300395	0.095	87	1.33713
18	1			4	37	42	20	15	400	0.0249282	0.092	76	1.0801
17	1	2014-04-18	207706	1	33	28	4	0	400	0.0585907	0.114	62	1.22893
17	1			2	38	30	10	2	108	0.0575233	0.128	38	0.91703
17	1			3	18	68	33	0	131	0.0372025	0.116	38	0.873169
17	1			4	30	40	27	6	184	0.0394913	0.064	53	1.07399
16	1	2014-05-27	89811.5	1	6	46	10	6	400	0.0530583	0.06	65	1.37689
16	1			2	8	40	6	0	400	0.0399361	0.057	50	1.02674
16	1			3	7	38	5	0	400	0.0480715	0.064	49	1.06068
16	1			4	7	28	5	0	400	0.0592963	0.113	58	1.34188
14	2	2014-06-24	0	1	52	43	74	50	258	0.0191349	0.09	69	0.724152
14	2			2	81	65	63	62	192	0.022669	0.092	71	0.664583
14	2			3	52	32	60	48	192	0.0296244	0.121	119	1.31341
14	2			4	54	47	87	39	287	0.0277032	0.097	110	1.28514
12	1	2014-06-11	12989.3	1	13	12	15	0	400	0.0829081	0.063	33	0.972474
12	1			2	5	31	20	27	147	0.054606	0.071	32	0.787653
12	1			3	7	25	11	49	210	0.0486585	0.064	30	0.763696
12	1			4	9	27	12	7	171	0.0467611	0.092	29	0.744152
11	2	2014-06-24	0	1	27	27	21	23	287	0.0595453	0.063	14	0.586933
11	2			2	36	37	32	29	344	0.055027	0.077	18	0.491105
11	2			3	24	47	26	14	288	0.0407959	0.091	99	1.62188
11	2			4	39	42	20	15	229	0.0338226	0.107	99	1.64893
9	2	2014-06-24	0	1	41	42	23	12	147	0.026375	0.127	60	0.69667
9	2			2	52	42	21	35	229	0.0415845	0.086	111	1.75588
9	2			3	38	48	46	29	238	0.0294228	0.066	93	1.33766
9	2			4	33	67	70	38	243	0.0398175	0.61	71	1.19473
7	0	2014-06-25	0	1	28	34	8	9	128	0.0324173	0.095	60	0.949501
7	0			2	23	26	23	0	127	0.059492	0.122	81	1.46178
7	0			3	34	24	4	2	153	0.0256219	0.088	69	1.14535
7	0			4	27	26	5	4	143	0.0287409	0.068	24	0.379402
6	0	2014-06-25	0	1	24	33	8	5	34	0.0546475	0.098	59	1.70365
6	0			2	27	31	16	5	100	0.0509948	0.061	42	1.18768
6	0			3	25	30	5	0	200	0.0539478	0.084	53	1.59133
6	0			4	13	39	17	0	97	0.0766286	0.083	50	1.34977
5	0	2014-06-25	0	1	22	21	14	12	219	0.0556436	0.071	56	1.22686
5	0			2	21	20	22	20	214	0.0502536	0.105	51	0.989165
5	0			3	16	34	7	0	350	0.0879838	0.085	56	1.2924
5	0			4	50	37	7	1	119	0.03977	0.087	56	1.26334
4	0	2014-06-25	0	1	17	77	12	7	132	0.0174628	0.069	90	0.955136
4	0			2	22	59	14	14	110	0.0254678	0.074	28	0.353719
4	0			3	26	66	7	5	128	0.0154941	0.076	89	0.97293
4	0			4	21	40	12	12	157	0.0313322	0.064	27	0.321824
3	0	2014-06-25	0	1	12	27	9	3	70	0.0716181	0.143	48	1.55888
3	0			2	17	26	14	22	50	0.0745888	0.087	18	0.786358
3	0			3	18	50	11	23	47	0.0773757	0.175	43	1.43442
3	0			4	23	31	23	35	36	0.0677104	0.135	39	1.23605
2	0	2014-06-25	0	1	18	25	11	2	140	0.0906047	0.075	38	1.64732
2	0			2	14	12	24	17	92	0.0980405	0.106	32	1.67149
2	0			3	22	20	10	14	106	0.0591718	0.095	14	0.572137
2	0			4	10	21	6	11	130	0.0424799	0.086	13	0.545614
1	0	2014-06-25	0	1	26	73	27	10	96	0.037582	0.072	69	1.08797
1	0			2	15	68	28	13	103	0.0327316	0.08	61	1.02137
1	0			3	17	35	27	10	76	0.0301818	0.071	61	1.01924
1	0			4	14	36	17	27	122	0.0417209	0.085	17	0.360481

## Sheet: Psco Spermatogenesis
Data Table 3.-- Pseudophryne corroboree spermatogenesis distribution. Spermatogenesis cyst counts were added over four fields of view at 400x magnification. Infection load at date of death, and date of death are also included.
ID	Disease Status (0 = Bd-, 1 = Early death Bd+, 2 = Late death Bd+)	Date of Death	ZE at Date of Death	Spermatogonia cycst count	Primary Spermatocyte cycst count	Secondary spermatocyte cyst count	Primary Spermatid cycst count	Secondary Spermatid cycst counts	Spermatozoa Bundle counts
1c	0	2013-07-17	0	176	48	38	21	12	352
1m	0	2013-07-17	0	154	64	40	30	15	292
2J	0	2013-07-17	0	172	61	9	40	14	363
2m	0	2013-07-17	0	195	0	4	2	3	400
4J	0	2013-07-18	0	242	6	46	5	4	122
4M	0	2013-07-18	0	201	31	12	13	11	56
6J	0	2013-07-18	0	208	7	0	20	38	400
7J	0	2013-07-18	0	226	95	25	17	15	335
10C	2	2013-05-23	100374	85	146	136	34	9	171
11S	2	2013-05-31	308871	117	59	0	12	6	335
14C	2	2013-05-28	310711	65	83	9	0	0	67
14J	1	2013-05-09	151745	99	73	52	46	43	267
16C	2	2013-05-31	85383.4	90	42	53	0	4	90
17c	1	2013-05-04	43912.5	116	33	13	23	6	360
17M	1	2013-05-08	-	128	82	41	26	16	299
17S	1	2013-05-12	545682	152	109	50	7	5	330
18S	1	2013-05-10	130903	179	57	1	3	0	400
19J	2	2013-06-08	133238	159	63	1	42	14	318
20J	2	2013-06-25	100112	111	52	21	10	14	400
21J	1	2013-05-07	217076	139	75	53	22	19	263
22M	2	2013-06-12	90728.5	140	67	98	59	48	264
26J	1	2013-05-06	145153	163	97	24	32	26	0
3C	2	2013-06-11	195462	104	44	62	42	60	400
4C	2	2013-05-25	203054	115	50	95	19	36	124
6C	1	2013-05-10	67971.4	170	20	110	16	9	400
7M	1	2013-05-11	117731	133	110	34	21	17	254

## Sheet: PsCo Testis Morphology
Data Table 4.-- Pseudophryne corroboree male testis morphology data. Includes the number of spermatic tubules per histosection, the three deepest germinal epithelium depth per histosection, and the area of the largest spermatic tubule.
ID	Disease status (0 = Bd-, 1 = Early death Bd+, 2 = Late death Bd+)	Histosection	Number of tubules per Histosection (50x Magnification)	Area of histosection (mm^2)	Germinal Epithelium 1 Depth (200x Mangification)	Germinal Epithelium 1 Depth (200x Mangification)	Germinal Epithelium 1 Depth (200x Mangification)	Largest Tubule Area (mm^2) (200x Magification)
1c	0	1	26	1.80201	302.596	158.493	149.429	0.050281
1c	0	4	23	1.71693	203.34	321.51	211.025	0.0565658
1c	0	8	16	1.30446	246.681	310.675	249.675	0.0584065
1c	0	12	13	1.13947	262.314	227.668	330.457	0.0540722
1M	0	2	15	1.80201	178.667	283.8	112.791	0.0873058
1M	0	15	13	1.44367	484.316	226.923	169.685	0.0576381
1M	0	18	6	0.917761	0.12	0.116	0.11	0.0922917
1M	0	27	5	0.775972	0.068	0.066	0.089	0.0842788
2M	0	2	15	1.91544	0.022	0.019	0.022	0.0485051
2M	0	13	18	1.686	0.021	0.019	0.015	0.0431252
2M	0	18	14	1.35344	0.034	0.031	0.024	0.0500657
2M	0	23	13	1.24516	0.033	0.045	0.061	0.0455471
3C	2	3			0.041	0.6	0.056	0.0311115
3C	2	7			0.063	0.062	0.068	0.0389541
3C	2	10			0.072	0.75	0.062	0.0234251
3C	2	14			0.075	0.048	0.108	0.0392046
4J	0	3	28	3.0678	0.055	0.043	0.071	0.0499109
4J	0	8	26	2.74297	0.09	0.088	0.092	0.0776324
4J	0	11	34	2.53673	0.103	0.087	0.088	0.049462
4J	0	15	26	2.21191	0.082	0.052	0.063	0.0507553
4M	0	8	14	1.72467	0.049	0.035	0.075	0.0507074
4M	0	9	12	1.21681	0.055	0.067	0.092	0.0579604
4M	0	12	13	1.11627	0.088	0.103	0.09	0.0579759
4M	0	16	3	0.399587	0.034	0.065	0.062	0.068906
6C	1	1	22	2.70946	0.045	0.05	0.042	0.0570626
6C	1	12	19	2.73781	0.086	0.088	0.063	0.0659733
6C	1	18	11	2.66048	0.145	0.128	0.191	0.161834
6C	1	22	12	2.05465	0.113	0.181	0.089	0.106739
6J	0	3	7	1.55968	0.064	0.037	0.031	0.1796
6J	0	11	11	1.45656	0.026	0.042	0.024	0.0845293
6J	0	17	8	1.3225	0.092	0.088	0.085	0.0739819
6J	0	21	8	1.24516	0.068	0.065	0.05	0.056867
7J	0	5	16	2.49033	0.134	0.08	0.044	0.0773819
7J	0	15	14	2.1423	0.158	0.146	0.135	0.0914361
7J	0	20	11	1.96958	0.048	0.052	0.08	0.0731249
7J	0	30	8	1.20907	0.054	0.09	0.073	0.0799628
7M	1	1	21	2.30214	0.093	0.055	0.078	0.0587442
7M	1	8	19	2.19902	0.058	0.032	0.076	0.0900232
7M	1	13	17	1.84583	0.08	0.126	0.152	0.0562759
7M	1	15	17	1.7324	0.065	0.117	0.086	0.0755201
11S	2	5	18	2.1191	0.163	0.164	0.17	0.0551572
11S	2	7	20	2.13715	0.151	0.104	0.09	0.0790171
11S	2	9	26	2.26862	0.096	0.065	0.064	0.0912489
11S	2	11	22	1.71951	0.072	0.046	0.128	0.0671118
14C	2	3	22	1.71951	0.168	0.065	0.192	0.0304613
14C	2	5	20	1.8381	0.111	0.069	0.071	0.0578929
14C	2	10	22	1.67826	0.14	0.116	0.11	0.0537358
14C	2	16	24	1.65506	0.143	0.057	0.165	0.0755412
16C	2	7	17	2.02629	0.126	0.133	0.093	0.0817387
16C	2	9	19	2.10621	0.132	0.065	0.084	0.0719274
16C	2	11	24	2.02371	0.086	0.106	0.13	0.0498842
16C	2	12	25	2.04949	0.113	0.143	0.104	0.0526663
17C	2	3	27	1.88966	0.05	0.059	0.076	0.0429211
17C	2	9	25	1.86646	0.038	0.047	0.032	0.0259089
17C	2	15	27	1.8845	0.074	0.06	0.061	0.0438555
17C	2	16	25	1.62155	0.048	0.08	0.072	0.0499658
19J	2	11	11	1.00541	0.095	0.046	0.0141	0.0449138
19J	2	12	11	0.979632	0.093	0.166	0.102	0.0426172
19J	2	16	13	0.879091	0.136	0.115	0.105	0.0423315
19J	2	23	11	0.794018	0.135	0.098	0.16	0.037803
20J	2	4	14	1.33282	0.055	0.082	0.059	0.0306992
20J	2	8	19	1.36633	0.036	0.082	0.053	0.0349181
20J	2	17	18	1.21165	0.053	0.051	0.044	0.0377354
20J	2	23	19	1.04666	0.097	0.078	0.058	0.0344284
22M	2	2	19	1.88966	0.11	0.104	0.137	0.0386501
22M	2	9	20	1.50554	0.149	0.128	0.15	0.054469
22M	2	19	21	1.53648	0.089	0.108	0.104	0.0438499
22M	2	10	12	1.00541	0.076	0.11	0.105	0.0391975
26J	1	11	12	0.801752	0.107	0.1	0.082	0.0432701
26J	1	13	16	0.81722	0.105	0.049	0.068	0.0407652
26J	1	15	12	0.783706	0.102	0.072	0.079	0.0350293
26J	1	22	9	0.551688	0.076	0.069	0.071	0.0411381
2J	0	7	20	1.06213	0.061	0.09	0.071	0.0501234
	0	9	19	1.02604	0.043	0.066	0.087	0.0479595
	0	11	10	0.678009	0.082	0.082	0.092	0.0381117
	0	24	8	0.613559	0.069	0.079	0.075	0.0303288
3M	0	5	10	1.43078	0.073	0.093	0.076	0.0999675
	0	7	10	1.5339	0.032	0.103	0.118	0.0940111
	0	9	10	1.52359	0.063	0.056	0.059	0.0884677
	0	11	9	1.47718	0.067	0.119	0.07	0.105086
4C	3	4	38	3.02913	0.094	0.101	0.164	0.0513856
	3	11	32	2.23511	0.179	0.122	0.108	0.0392634
	3	18	26	1.56226	0.116	0.127	0.085	0.0639266
	3	21	25	1.50812	0.076	0.126	0.089	0.0375125
10C	2	3	20	1.41273	0.096	0.105	0.123	0.049565
	2	4	19	1.32766	0.176	0.164	0.119	0.0560856
	2	14	14	0.956431	0.102	0.079	0.052	0.0716746
	2	23	6	0.358339	0.055	0.056	0.035	0.0253671
14J	1	3	17	1.88708	0.148	0.145	0.169	0.0729078
	1	10	16	1.72725	0.153	0.178	0.136	0.0661079
	1	18	9	1.13431	0.113	0.136	0.128	0.0767876
	1	26	5	0.520752	0.136	0.14	0.105	0.0807023
17c	1	3	27	1.88966	0.175	0.086	0.124	0.0329522
	1	18	25	1.86646	0.085	0.19	0.141	0.0421893
	1	19	27	1.8845	0.125	0.107	0.105	0.0389784
	1	22	25	1.62155	0.096	0.102	0.088	0.0507458
17M	1	1	19	1.77365	0.09	0.086	0.057	0.0614661
	1	3	18	1.64991	0.063	0.093	0.082	0.0538578
	1	15	18	1.54163	0.079	0.087	0.04	0.0614254
	1	25	13	1.1472	0.074	0.072	0.097	0.0690861
18S	1	3	19	2.05981	0.073	0.087	0.11	0.0545034
	1	8	22	2.09332	0.092	0.105	0.111	0.0657066
	1	26	20	1.79943	0.067	0.11	0.145	0.0715757
	1	30	18	1.87161	0.099	0.092	0.098	0.0737221
21J	1	7	12	0.959009	0.093	0.077	0.037	0.0412993
	1	9	12	0.948697	0.048	0.08	0.028	0.0435329
	1	24	7	0.389275	0.056	0.051	0.036	0.039752
	1	26	9	0.368651	0.049	0.043	0.05	0.0303986
